# Supplementary material for: Multi-Omics Reveals the Impact of Domestic Wastewater Input on the Dissolved Organic Carbon Pool and Microbial Community in the Qiantang River Estuary
Source: Microorganisms. 2026 Jun 5;14(6):1282. doi: 10.3390/microorganisms14061282 (PMC13303571; doi:10.3390/microorganisms14061282)
Supplement: Supplementary file 1 [file microorganisms-14-01282-s001.zip]

Archive with 1 entries (1 files):
- microorganisms-4303201-supplementary.pdf
